# Supplementary material for: Evolutionary Relationships of Unclassified Coronaviruses in Canadian Bat Species
Source: Viruses. 2024 Dec 4;16(12):1878. doi: 10.3390/v16121878 (PMC11680298; doi:10.3390/v16121878)
Supplement: Supplementary file 1 [file viruses-16-01878-s001.zip]

Archive with 1 entries (1 files):
- viruses-3105594-supplementary.pdf
